# Supplementary material for: Improvement of Electro-Caloric Effect and Energy Storage Density in BaTiO3-Bi(Zn, Ti)O3 Ceramics Prepared with BaTiO3 Nano-Powder
Source: Materials (Basel). 2024 Jun 27;17(13):3146. doi: 10.3390/ma17133146 (PMC11242748; doi:10.3390/ma17133146)
Supplement: Supplementary file 1 [file materials-17-03146-s001.zip]

Archive with 1 entries (1 files):
- materials-3048670-supplementary.pdf
